# Supplementary material for: Quality of life in patients with progressive keratoconus treated with corneal collagen crosslinking
Source: Int Ophthalmol. 2025 Mar 14;45(1):103. doi: 10.1007/s10792-024-03400-6 (PMC11909072; doi:10.1007/s10792-024-03400-6)
Supplement: Supplementary file 1 — Supplementary file1 (XLSX 14 KB) [file 10792_2024_3400_MOESM1_ESM.xlsx]

## Sheet: KORQChangesStat
Item	Category	Question	Preop	3m	6m	P-Valuea
1	Activity limitations	How much does your vision interfere with using a computer screen?	-1 (±1.58)	-0.72 (±1.68)	-1.3 (±1.37)	0.033
2	Activity limitations	How much does your vision interfere with driving during the day?	0.05 (±1.82)	0.1 (±1.63)	-0.04 (±1.78)	0.871
3	Activity limitations	How much does your vision interfere with driving during the night?	-1.44 (±1.9)	-1.51 (±1.87)	-1.18 (±1.8)	0.491
4	Activity limitations	How much does your vision interfere with reading street signs?	-1.72 (±1.88)	-1.67 (±1.49)	-1.64 (±1.89)	0.975
5	Activity limitations	How much does your vision interfere with watching TV?	-1.22 (±1.5)	-1.16 (±1.35)	-1.01 (±1.51)	0.675
6	Activity limitations	How much does your vision interfere with walking up/ down steps?	-1.18 (±1.3)	-0.95 (±1.41)	-1.11 (±1.2)	0.450
7	Activity limitations	How much does your vision interfere with avoiding objects in your path?	-0.61 (±1.26)	-0.23 (±1.61)	-0.49 (±1.38)	0.297
8	Activity limitations	How much does your vision interfere with your ability to do your job?	-0.48 (±1.71)	-0.19 (±1.58)	-0.58 (±1.32)	0.330
9	Activity limitations	How much does your vision interfere with seeing in the distance?	-0.98 (±1.72)	-1.52 (±1.89)	-1.21 (±1.58)	0.293
10	Activity limitations	How much do coming lights interfere with your ability to see, to do your tasks?	-1.75 (±1.82)	-1.85 (±1.96)	-1.86 (±1.86)	0.922
11	Activity limitations	How much does your vision interfere with doing fine tasks at near?	-1.72 (±1.62)	-1.61 (±1.77)	-2.01 (±1.73)	0.292
12	Activity limitations	How much does your vision interfere with doing your hobby?	-1.34 (±1.63)	-1.04 (±1.51)	-1.2 (±1.57)	0.473
13	Activity limitations	How much does your vision interfere with recognizing faces?	-1.83 (±1.47)	-1.69 (±1.77)	-1.89 (±1.61)	0.703
14	Activity limitations	How much does your vision interfere with seeing in poor light?	-1.45 (±1.69)	-1.84 (±1.43)	-1.24 (±1.63)	0.096
15	Activity limitations	How much does your vision interfere with doing household tasks? (e.g. cleaning, ironing, washing, washing up)	-0.43 (±1.26)	-0.57 (±1.07)	-0.63 (±0.92)	0.384
16	Activity limitations	How much does your vision interfere with judging depth?	-1.66 (±1.63)	-1.76 (±1.6)	-1.32 (±1.78)	0.318
17	Activity limitations	How much does your vision interfere with seeing small objects in the distance? (e.g. golf ball, darts)	-1.26 (±1.91)	-1.94 (±1.87)	-2.07 (±2.03)	0.056
18	Activity limitations	How much does your vision interfere with sighting tasks (e.g. camera, microscope, binoculars etc.)	-1.19 (±1.8)	-1.7 (±1.58)	-1.9 (±1.57)	0.070
19	Symptoms	How much are you troubled by distorted vision?	-0.36 (±1.83)	-1.2 (±1.35)	-1.08 (±1.58)	0.004
20	Symptoms	How much are you troubled by glare and wearing sunglasses all the time?	-1.92 (±1.66)	-1.76 (±1.55)	-1.37 (±1.73)	0.067
21	Symptoms	How much does a bright sunny day interfere with your ability to see, to do your tasks?	-0.94 (±1.73)	-0.91 (±1.57)	-0.51 (±1.68)	0.112
22	Symptoms	How much are you troubled by wearing rigid gas permeable contact lenses?	-0.66 (±1.96)	-1.37 (±1.79)	-1.38 (±1.92)	0.236
23	Symptoms	How much are you troubled by headaches when wearing your glasses/ contact lenses?	-0.38 (±1.45)	-0.77 (±1.01)	-0.41 (±1.46)	0.057
24	Symptoms	How much are you troubled by dry eyes?	-1.21 (±1.63)	-0.85 (±1.62)	-1.05 (±1.47)	0.238
25	Symptoms	With respect to your eyes and vision: How much are you troubled by windy days?	-1.58 (±1.33)	-1.7 (±1.11)	-1.65 (±1.13)	0.853
26	Symptoms	With respect to your eyes and vision: How much are you troubled when you are tired?	-0.74 (±1.79)	-1.21 (±1.39)	-1.22 (±1.39)	0.052
27	Symptoms	With respect to your eyes and vision: How much are you troubled by dry days?	-1.36 (±1.03)	-0.73 (±1.6)	-1 (±1.33)	0.015
28	Symptoms	With respect to your eyes and vision: How much are you troubled by dusty days?	-2.29 (±1.56)	-2.08 (±1.51)	-2.11 (±1.45)	0.683
29	Symptoms	With respect to your eyes and vision: How much are you troubled by smoky environments?	-1.85 (±1.66)	-1.93 (±1.35)	-1.83 (±1.58)	0.847
Activity Combined Score			-1.18 (±0.98)	-1.23 (±0.99)	-1.27 (±1.04)	0.799
Symptomes Combined Score			-1.25 (±0.98)	-1.3 (±0.93)	-1.24 (±1.01)	0.738
a ANOVA after mixed regression
