# Supplementary material for: Quality of life in patients with progressive keratoconus treated with corneal collagen crosslinking
Source: Int Ophthalmol. 2025 Mar 14;45(1):103. doi: 10.1007/s10792-024-03400-6 (PMC11909072; doi:10.1007/s10792-024-03400-6)
Supplement: Supplementary file 2 — Supplementary file2 (XLSX 13 KB) [file 10792_2024_3400_MOESM2_ESM.xlsx]

## Sheet: NEI_Change_KORQ
	Preop			3 Months post			6 Months postop
Scale	N	Range	Mean (SD)a	N	Range	Mean (SD)a	N	Range	Mean (SD)a	P-Valueb
1. General Health	39	32.5 to 100	71.22 (±17.84)	39	17.5 to 100	69.17 (±17.40)	39	22.5 to 100	71.99 (±20.70)	0.500
2. General Vision	39	25 to 100	61.54 (±15.18)	39	20 to 95	64.10 (±16.97)	39	25 to 100	67.95 (±18.05)	0.060
3. Ocular Pain	39	0 to 62.5	31.41 (±14.87)	39	0 to 75	33.01 (±13.60)	39	0 to 50	34.62 (±12.32)	0.310
4. Near Activities	39	45.83 to 100	85.04 (±12.23)	38	45.83 to 100	85.83 (±12.33)	38	29.17 to 100	87.14 (±14.94)	0.560
5. Distance Activities	35	50 to 100	85.61 (±14.62)	39	50 to 100	86.00 (±13.30)	38	25 to 100	86.82 (±15.78)	0.850
6. Social Functioning	38	33.33 to 100	81.58 (±17.77)	39	33.33 to 100	83.55 (±15.35)	38	25 to 100	86.59 (±15.21)	0.110
7. Mental Health	26	55 to 100	85.00 (±14.28)	25	65 to 100	86.18 (±11.55)	25	50 to 100	86.38 (±13.08)	0.780
8. Role Difficultiesn	39	25 to 100	77.88 (±20.17)	39	37.5 to 100	77.72 (±16.52)	39	25 to 100	79.49 (±18.80)	0.770
9. Dependency	39	37.5 to 100	91.67 (±16.12)	39	43.75 to 100	92.79 (±13.26)	39	37.5 to 100	91.03 (±16.27)	0.580
10. Driving	34	17.67 to 67.67	51.42 (±15.79)	39	17.67 to 68.67	51.50 (±14.60)	39	18 to 68.67	54.09 (±11.59)	0.220
11. Color Vision	39	0 to 100	75.00 (±25.00)	39	25 to 100	79.49 (±22.85)	39	25 to 100	80.77 (±21.04)	0.220
12. Peripheral Vision	27	25 to 100	66.67 (±24.02)	25	0 to 100	59.31 (±28.87)	25	25 to 100	64.31 (±22.82)	0.350
a Estimated with Mixed Regression Model with subject random effect
b Adjusted with Tukey method
